# Supplementary material for: A Bioluminescent Imaging Mouse Model for Seasonal Influenza Virus Infection Based on a Pseudovirus System
Source: Viruses. 2025 May 9;17(5):686. doi: 10.3390/v17050686 (PMC12116116; doi:10.3390/v17050686)
Supplement: Supplementary file 1 [file viruses-17-00686-s001.zip]

Archive with 1 entries (1 files):
- Figure2B-after PV infection 3D.mp4
